# Supplementary material for: Genome Analysis of a Polysaccharide-Degrading Bacterium Microbulbifer sp. HZ11 and Degradation of Alginate
Source: Mar Drugs. 2024 Dec 18;22(12):569. doi: 10.3390/md22120569 (PMC11678492; doi:10.3390/md22120569)
Supplement: Supplementary file 1 [file marinedrugs-22-00569-s001.zip › Table S1.xlsx]

## Sheet: Sheet1
Supplementary Table S1 dDDH values between HZ11 and other Microbulbifer genus strain
Query genome	Reference genome	DDH (identities / HSP length)	Model C.I.	Distance	Prob. DDH >= 70%	G+C difference
Microbulbifer sp.HZ11	Microbulbifer aestuariivivens NBRC 112533	22.5	[20.2 - 24.9%]	0.1951	0	2.97
Microbulbifer sp.HZ11	Microbulbifer agarilyticus GP101	22.5	[20.2 - 24.9%]	0.1948	0	1.24
Microbulbifer sp.HZ11	Microbulbifer aggregans CCB-MM1	22.3	[20.1 - 24.8%]	0.1962	0	2.18
Microbulbifer sp.HZ11	Microbulbifer bruguierae H12	22.9	[20.6 - 25.3%]	0.1916	0	0.03
Microbulbifer sp.HZ11	Microbulbifer celer KCTC 12973	22.6	[20.4 - 25.1%]	0.1934	0	0.51
Microbulbifer sp.HZ11	Microbulbifer elongatus DSM 6810	30	[27.6 - 32.5%]	0.1422	0.1	0.9
Microbulbifer sp.HZ11	Microbulbifer flavimaris WRN-8	21.7	[19.4 - 24.1%]	0.2023	0	3.2
Microbulbifer sp.HZ11	Microbulbifer guangxiensis L3	21.7	[19.5 - 24.2%]	0.202	0	3.54
Microbulbifer sp.HZ11	Microbulbifer hainanensis NBU-8HK146	21.9	[19.6 - 24.3%]	0.2003	0	2.24
Microbulbifer sp.HZ11	Microbulbifer halophilus KCTC 12848	21.7	[19.4 - 24.1%]	0.2025	0	5.01
Microbulbifer sp.HZ11	Microbulbifer harenosus HB161719	22.7	[20.4 - 25.2%]	0.1928	0	1.51
Microbulbifer sp.HZ11	Microbulbifer hydrolyticus IRE-31	22.9	[20.7 - 25.4%]	0.1909	0	0.92
Microbulbifer sp.HZ11	Microbulbifer litoralis GXH0434	21.7	[19.4 - 24.1%]	0.2024	0	5.21
Microbulbifer sp.HZ11	Microbulbifer magnicolonia GG15	22.3	[20.1 - 24.8%]	0.1964	0	4.83
Microbulbifer sp.HZ11	Microbulbifer mangrovi DD-13	23	[20.7 - 25.4%]	0.1907	0	0.48
Microbulbifer sp.HZ11	Microbulbifer okhotskensis OS29	21.6	[19.4 - 24.1%]	0.2028	0	6.83
Microbulbifer sp.HZ11	Microbulbifer pacificus SPO729	22.8	[20.6 - 25.3%]	0.1917	0	1.71
Microbulbifer sp.HZ11	Microbulbifer rhizosphaerae CECT 8799	21.3	[19 - 23.7%]	0.2065	0	3.1
Microbulbifer sp.HZ11	Microbulbifer salipaludis SN0-2	23.4	[21.1 - 25.8%]	0.1871	0	1.67
Microbulbifer sp.HZ11	Microbulbifer sediminum TT37	21.9	[19.6 - 24.3%]	0.2005	0	4.19
Microbulbifer sp.HZ11	Microbulbifer taiwanensis LMG 26125	21.9	[19.6 - 24.3%]	0.2002	0	3.51
Microbulbifer sp.HZ11	Microbulbifer thermotolerans DAU221	21.1	[18.9 - 23.6%]	0.2078	0	0.11
Microbulbifer sp.HZ11	Microbulbifer variabilis ATCC 700307	21.2	[18.9 - 23.6%]	0.2076	0	7.84
Microbulbifer sp.HZ11	Microbulbifer zhoushanensis TT30	21.5	[19.2 - 23.9%]	0.2044	0	4.6
