# Supplementary material for: Genome Analysis of a Polysaccharide-Degrading Bacterium Microbulbifer sp. HZ11 and Degradation of Alginate
Source: Mar Drugs. 2024 Dec 18;22(12):569. doi: 10.3390/md22120569 (PMC11678492; doi:10.3390/md22120569)
Supplement: Supplementary file 1 [file marinedrugs-22-00569-s001.zip › Table S2.xlsx]

## Sheet: Sheet1
Supplementary Table S2 16S rRNA sequences from all the selected species for phylogenetic analysis
Species	NCBI accession number
Microbulbifer magnicolonia GG15	OR131332
Microbulbifer okhotskensis KMM 9862	OL677189
Microbulbifer harenosus HB161719	MG994974
Microbulbifer taiwanensis CCM 7856	MT760184
Microbulbifer hainanensis NBU-8HK146	MT465455
Microbulbifer guangxiensis L3	OM34954
Microbulbifer sediminum TT37	OM349539
Microbulbifer zhoushanensis TT30	OM349535
Microbulbifer elongatus ATCC 10144	AB021368
Microbulbifer celer ISL-39	EF486352
Microbulbifer agarilyticus JAMBA3	AB158515
Microbulbifer halophilus YIM 91118	EF674853
Microbulbifer bruguierae H12	OQ847679
Microbulbifer salipaludis SM-1	AF479688
Microbulbifer arenaceous RSBr-1	AJ510266
Microbulbifer yueqingensis Y226	GQ262813
Microbulbifer echini AM134	KJ789957
Microbulbifer thermotolerans JAMBA94	AB124836
Microbulbifer hydrolyticus DSM 11525	AJ608704
Microbulbifer pacificus SPO729	DQ993341
Microbulbifer gwangyangensis GY2	JF751045
Microbulbifer okinawensis ABABA 23	AB500893
Microbulbifer rhizosphaerae DSM 28920	LN624392
Microbulbifer mangrovi DD-13	HQ424446
Microbulbifer aestuariivivens GHTF-23	KX982847
Microbulbifer epialgicus F-104	AB266054
Microbulbifer maritimus TF-17	AY377986
Microbulbifer flavimaris WRN-8	KU996358
Microbulbifer variabilis Ni-2088	AB167354
Microbulbifer aggregans CCB-MM1	KU736842
Microbulbifer chitinilyticus ABABA 212	AB500894
Microbulbifer donghaiensis CN85	EU365694
Microbulbifer marinus Y215	GQ262812
Microbulbifer sp. HZ11	PQ339657
Microbulbifer elongatus DSM 6810	NR025246
Microbulbifer elongates JAMB A7	AB107975
Microbulbifer maritimus RV1	GQ334398
Microbulbifer agarilyticus HNS-S62	PQ178728
Marinimicrobium koreense M9T	NR043222
