# Supplementary material for: Genome Analysis of a Polysaccharide-Degrading Bacterium Microbulbifer sp. HZ11 and Degradation of Alginate
Source: Mar Drugs. 2024 Dec 18;22(12):569. doi: 10.3390/md22120569 (PMC11678492; doi:10.3390/md22120569)
Supplement: Supplementary file 1 [file marinedrugs-22-00569-s001.zip › Table S3.xlsx]

## Sheet: Sheet1
Supplementary Table S3 The genomic information of Microbulbifer genus strains
Assembly Accession	Assembly Name	Organism Name	Organism Infraspecific Names Strain	Annotation Name	Assembly Level	Assembly Release Date
GCF_039545115.1	ASM3954511v1	Microbulbifer aestuariivivens	NBRC 112533	GCF_039545115.1-RS_2024_05_11	Contig	2024-03-26
GCF_001999945.1	ASM199994v1	Microbulbifer agarilyticus	GP101	NCBI Prokaryotic Genome Annotation Pipeline (PGAP)	Complete Genome	2017-02-15
GCF_001750105.1	ASM175010v1	Microbulbifer aggregans	CCB-MM1	NCBI Prokaryotic Genome Annotation Pipeline (PGAP)	Complete Genome	2016-09-30
GCF_029869925.1	ASM2986992v1	Microbulbifer bruguierae	H12	NCBI Prokaryotic Genome Annotation Pipeline (PGAP)	Complete Genome	2023-04-25
GCF_020991125.1	ASM2099112v1	Microbulbifer celer	KCTC 12973	NCBI Prokaryotic Genome Annotation Pipeline (PGAP)	Complete Genome	2021-11-28
GCF_021165935.1	ASM2116593v1	Microbulbifer elongatus	DSM 6810	NCBI Prokaryotic Genome Annotation Pipeline (PGAP)	Complete Genome	2021-12-12
GCF_001641755.2	ASM164175v2	Microbulbifer flavimaris	WRN-8	NCBI Prokaryotic Genome Annotation Pipeline (PGAP)	Contig	2017-10-04
GCF_021729075.1	ASM2172907v1	Microbulbifer guangxiensis	L3	GCF_021729075.1-RS_2024_08_08	Scaffold	2022-01-30
GCF_014904735.1	ASM1490473v1	Microbulbifer hainanensis	NBU-8HK146	NCBI Prokaryotic Genome Annotation Pipeline (PGAP)	Contig	2020-10-20
GCF_026183675.1	ASM2618367v1	Microbulbifer halophilus	KCTC 12848	NCBI Prokaryotic Genome Annotation Pipeline (PGAP)	Scaffold	2022-11-15
GCF_005771435.1	ASM577143v1	Microbulbifer harenosus	HB161719	GCF_005771435.1-RS_2024_05_04	Contig	2019-05-23
GCF_009931115.1	ASM993111v1	Microbulbifer hydrolyticus	IRE-31	GCF_009931115.1-RS_2024_03_17	Complete Genome	2020-01-27
GCF_023634065.1	ASM2363406v1	Microbulbifer litoralis	GXH0434	GCF_023634065.1-RS_2024_05_12	Contig	2022-06-01
GCF_035117725.1	ASM3511772v1	Microbulbifer magnicolonia	GG15	GCF_035117725.1-RS_2024_04_07	Contig	2024-01-05
GCF_002009015.1	ASM200901v1	Microbulbifer mangrovi	DD-13	GCF_002009015.1-RS_2024_03_28	Contig	2017-03-01
GCF_023895975.1	ASM2389597v1	Microbulbifer okhotskensis	OS29	NCBI Prokaryotic Genome Annotation Pipeline (PGAP)	Contig	2022-06-23
GCF_033723955.1	ASM3372395v1	Microbulbifer pacificus	SPO729	NCBI Prokaryotic Genome Annotation Pipeline (PGAP)	Complete Genome	2023-11-15
GCF_014191725.1	ASM1419172v1	Microbulbifer rhizosphaerae	CECT 8799	GCF_014191725.1-RS_2024_05_05	Scaffold	2020-08-14
GCF_017303155.1	ASM1730315v1	Microbulbifer salipaludis	SN0-2	GCF_017303155.1-RS_2024_04_08	Contig	2021-03-08
GCF_021729035.1	ASM2172903v1	Microbulbifer sediminum	TT37	GCF_021729035.1-RS_2024_08_08	Scaffold	2022-01-30
GCF_014904815.1	ASM1490481v1	Microbulbifer taiwanensis	LMG 26125	NCBI Prokaryotic Genome Annotation Pipeline (PGAP)	Contig	2020-10-20
GCF_001617625.1	ASM161762v1	Microbulbifer thermotolerans	DAU221	NCBI Prokaryotic Genome Annotation Pipeline (PGAP)	Complete Genome	2016-04-08
GCF_000380565.1	ASM38056v1	Microbulbifer variabilis ATCC 700307	ATCC 700307	GCF_000380565.1-RS_2024_05_02	Contig	2013-04-23
GCF_021729055.1	ASM2172905v1	Microbulbifer zhoushanensis	TT30	GCF_021729055.1-RS_2024_08_08	Scaffold	2022-01-30
