# Supplementary material for: Genome Analysis of a Polysaccharide-Degrading Bacterium Microbulbifer sp. HZ11 and Degradation of Alginate
Source: Mar Drugs. 2024 Dec 18;22(12):569. doi: 10.3390/md22120569 (PMC11678492; doi:10.3390/md22120569)
Supplement: Supplementary file 1 [file marinedrugs-22-00569-s001.zip › Table S4.xlsx]

## Sheet: Sheet1
Supplementary Table S4 Primers used for qRT-PCR
Gene ID	Forward primer (5′-3′)	Reverse primer (5′-3′)
gene0070	CCAGTATTGCTCAGGGCACA	ATTTGGTGAGGTGTAGCGGG
gene0073	GCGAAGATGGCGGTATGGTA	TCCTTGCGTGCTGATACTGG
gene0074	CTGACCCTTCCGCTGTTTCT	CTGCTGTCGTAGGTAGTGCC
gene0080	CCTGTTTTCTCCCGATGGCT	CCGCTCCGGCTCATTATTCT
gene0081	CTGGCTAATGGCACCTGGAA	GAATACCAGGCCGGAAACCA
gene0297	GCGGGGGTTGATGTATGGAA	GGAACAGGGGCTCATCGTAG
gene0628	CAGGAGTACGCGGTTCAGTT	GTGTGCTTTTTGCCATCGGT
gene1910	TGAAGCAGGCAATCACCCAT	CCTTCCAGTCGCAAGACCAT
gene1911	TACGCATTGTTGGCTACGGT	TTTTCCGCTTCGCTACCACT
gene3508	GCGGCGACTGGTTTTACTTC	TCCTCTTCCCAAACCCCTGA
pyrG	CTGCTATTCTCGAAGCCCGT	TGGTGAAGTTGTTGCGCTTG
